# Supplementary material for: GOTHiC, a probabilistic model to resolve complex biases and to identify real interactions in Hi-C data
Source: PLoS One. 2017 Apr 5;12(4):e0174744. doi: 10.1371/journal.pone.0174744 (PMC5381888; doi:10.1371/journal.pone.0174744)
Supplement: S1 Table — (XLSX) [file pone.0174744.s005.xlsx]

## Sheet: higher resolution
Table S1
# of significant interactions	100kb	500kb	1Mb
input	16	7	4
fetal liver	192979	214911	80085
# of significant interactions	100kb	500kb	1Mb
NcoI	233592	149991	90527
HindIII	182354	121970	80067
overlapping	121066	90140	69505
